# Supplementary material for: Phylogeography of the Atlantic Blue Crab Callinectes sapidus (Brachyura: Portunidae) in the Americas versus the Mediterranean Sea: Determining Origins and Genetic Connectivity of a Large-Scale Invasion
Source: Biology (Basel). 2022 Dec 24;12(1):35. doi: 10.3390/biology12010035 (PMC9854962; doi:10.3390/biology12010035)
Supplement: Supplementary file 1 [file biology-12-00035-s001.zip]

Archive with 1 entries (1 files):
- biology-2074040-supplementary.pdf
